# Supplementary material for: Differential Retinal Ganglion Cell Vulnerability, A Critical Clue for the Identification of Neuroprotective Genes in Glaucoma
Source: Front Ophthalmol (Lausanne). 2022 May 31;2:905352. doi: 10.3389/fopht.2022.905352 (PMC11182220; doi:10.3389/fopht.2022.905352)
Supplement: Supplementary Table 1 — Top differentially expressed genes in nine transcriptome studies in the retina or RGCs in different animal models of glaucoma and a list of possible risk genes for glaucoma in humans. [file Table_1.xlsx]

## Sheet: Sheet1
	[1]	[2]	[3]	[4]	[5]	[6]	[7]	[8]	[9]	[10]
	Steele et al., 2006	Park et al., 2019	Guo et al., 2010	Yasuda et al., 2016	Yasuda et al., 2014	Ueno et al., 2018	Panagis et al., 2010	Chen et al., 2022	Tran et al., 2019	Wang et al., 2018
	DBA/2J at 8 months vs 3 months (Whole retina)	Mild IOP (by microbeads) vs CTR (RGCs)	IOP (by surgery) vs CTR (RGC Layer)	Optic nerve transection (2d) vs CTR (Whole retina)	Optic nerve crush (2d) vs CTR (Whole retina)	Optic nerve crush (1d) vs CTR (Whole retina)	RGC loss area vs RGC intact area in 11-15-month-old DBA/2J (Retina)	Optic nerve transection (24h) vs CTR in zebrafish (RGCs)	Resilient RGCs vs Vulnerable RGCs after optic nerve crush (RGCs)	Possible pathogenic or risk genes associated with glaucoma in humans
	Upregulated	Upregulated	Upregulated	Upregulated	Upregulated	Upregulated	Upregulated	Upregulated	Highly expressed in Resilient RGCs	TGF-β1
	Lcn2	Hist3h2bb-ps	Atf3	Ecel1	Bcat1	Prss56	Cald1	sall1b	Gldn	LMX1B
	Chi3l1	Tsacc	Lcn2	Casp4	Sprr1a	Cyr61	9430051O21Rik	otud1	Chl1	MMP7
	Xlr4	Gm20257	Otud4	Stc2	Mmp12	Tubb5	2900046L07Rik	ndnf	Qpct	SMOC2
	Ifitm1	Mterf1b	Wnk1	Ifi27l2b	Adcyap1	S100a6	Arih1	tcap	Tbx20	FOXC1/FKHL7
	Ifitm3/Fgls	Car4	Cbx5	Tnfrsf12a	Zfp275	Mt2	Abce1	si:dkey-25e12.3	Dgkg	PITX2
	lrf6		Gadd45g	Mmp19	Ecel1	Edn2	Nisch	cpa2	Timp2	NNO1
	C1qb	Moderate IOP (by microbeads) vs CTR (RGCs)	Gldc	Flnc	Crabp2	Lcn2	Polb	si:dkey-79d12.5	Ifitm10	ABCC5
	LY86/MD-1	Upregulated	Lyz2	Gpnmb	Arhgef2	Gadd45b	Farsla	cremb	Egr1	TP63
	C4	Vaultrc5	Slc43a2	Lgals3	Gal	Tnfrs12a	BC021395	opn1lw1	Eomes	MMP-9
	Serpina3n/Spin2c	Hist2h4	Fusip1	Krt12	Asns	F3	Ocr1	adam8b	Junb	TP53BP2
	Cel12/MCP-5	Med9os	Colla2	Hspb1		Atf3	Gpsn2	zgc:103438	Igfbp2	B4GALT3
	Cp	Cd59b	Rnf121	Arc		Serpina3n	Stk22s1	mvp	Ostf1	COL5A1
	Gfap	1700084E18Rik	Tgfbi	Hmox1		Irf9	Rbm18	creb5a	Fgf1	COL8A2
	Elys		Clpp	Csrnp1		Birc2	5730410E15Rik	lmcd1	Sema5a	EDNRA
	Rbm3		Hmox1	Lcn2		Nudt6	A230071A22Rik	txn	Esrrg	FBN1
	SFPQ		Co13a1	RGD1564664		Nupr1	AA960558	zgc:158343	Kbtbd11	TLR4
	Eif4g2		Emid2	Csrp3		Ddit4	Pbx1	cbx7a	Ramp1	TNF-α
	RIKEN cDNA 2610036A22 gene		0610031J06Rik	Creb5		Nr2e3	Rpgrip1	fosl1b	Etl4	VAV2
	Ramp2		Lgals3	Sox11			Tbc1d23	si:dkey-147f3.8	Prkcq	VAV3
	CDT6 protein		Tmod3	Chac1			Tbc1d5	mych	Ctxn3	CALCRL
	Lzp-s		Fuca2	Krt13			9630002A11Rik	ush1c	Ndnf	MFRP
	Bub1b		Pthlh	Atf3			BC004004	wee1	Man1a	CDKN2B
	RIKEN cDNA 4921509F24 gene		Slc25a19	Ipcef1			Trim24	lepr	Sdk2	SIX1
	Trib2		Spata7	Cpm			Psmd14	atoh7	Prph	CHEK2
	Csrp3/MLP		Hmgcs1				Igf2bp2	mustn1b	Sdk1	ATOH7
	Olfml3		Tgm1				Rab37	vmp1	Igf1	DCLK1
	RIKEN cDNA 2210401K01		Mtx3				Foxn2	zgc:110339	Ifi27	RERE
	RIKEN cDNA 3110007P09		Iqgap1				Wwp1	csrnp1a		TGF-β2/TGFB2
	RIKEN cDNA A330042121		Numa1				Ctnna1	alkbh3_2		CTGF
	Fndc1		Usp48				Polr3f	elovl1b		TNF-α/TNFA/TNF
	Rai16		Dnaja3					sox11b		MBL-2
	RIKEN cDNA A330076H08 gene		Malat1					lhfpl2a		NOS3
			Lgals1					atf3		HGF
			Igfbp3					lipib		BEST1
								rhoca		RPGRIP1
								chga		IL-1β
								adcyap1b		IL-1α
								si:dkeyp-27c8.2		CARD10
								dnajb4		LOXL1
								stmn4l		Mitochondrial gene mutations
								socs3b		TXNRD2
								gap43		ATXN2
								ifi45		MFN1
								irf1b		MFN2
								irf9		PARL
								hephl1a		GST/SLCO6A1
								pacsin2		SOD2
								cxcr4b		MIR182
	[1]	[2]	[3]	[4]	[5]	[6]	[7]	[8]	[9]	CYP46A1
	Steele et al., 2006	Park et al., 2019	Guo et al., 2010	Yasuda et al., 2016	Yasuda et al., 2014	Ueno et al., 2018	Panagis et al., 2010	Chen et al., 2022	Tran et al., 2019	SIX6
	DBA/2J at 8 months vs 3 months (Whole retina)	Mild IOP (by microbeads) vs CTR (RGCs)	IOP (by surgery) vs CTR (RGC Layer)	Optic nerve transection (2d) vs CTR (Whole retina)	Optic nerve crush (2d) vs CTR (Whole retina)	Optic nerve crush (1d) vs CTR (Whole retina)	RGC loss area vs RGC intact area in 11-15-month-old DBA/2J (Retina)	Optic nerve transection (24h) vs CTR in zebrafish (RGCs)	Resilient RGCs vs Vulnerable RGCs after optic nerve crush (RGCs)	CDKN2A/p16(INK4a)
	Downregulated	Downregulated	Downregulated	Downregulated	Downregulated	Downregulated	Downregulated	Downregulated	Highly expressed in Vulnerable RGCs	GALC
	Crygb	Crygs	Elavl2	Kcnip4	Gng4	Cryaa	Cul5	ca4a	Tac1	BDNF
	Crygd	Cryba1	Efna5	Irx4	Ak4	Crybb2	Lxn	emb	Gabra2	APOE
	Crygn	Crygb	Kcnd2	Kcng1	Ndufa13	Cryba1	Opa1	ube2t	Cartpt	ABCA1
	Crybb3	Crygc	Sorl1	Isl2	Tusc5	Crygs	Mthfd2	fndc4a	Tfap2d	ENOS
	Mip	Gm4013	Atp1b1	Rasgrp2	Nrgn	Cryba2	Tatdn1	vwc2	Mgll	HSP70-1
	Cryba4		Psmd1	Htr1b	Fxyd7	Crybb1	Sh2bp1	plekhf1	Myo1b	PDIA5
	Lim2	Moderate IOP (by microbeads) vs CTR (RGCs)	Tsn	Tppp3	Ctxn3	C1galt1c1	Fzd1	kcnc2	Crhbp	BIRC6
	Crybb1	Downregulated	Nr6a1	Irx2	Tppp3	Rsl24d1	Anxa2	pvalb6	Hpcal1	PLEKHA7
	Cryba2	Cryaa	Mapt	Rbpms2	Pvalb	Cdk5rap1	Fstl5	pou3f1	Vstm2b	COL11A1
	Cryaa	Crygs	Robo2	Nefh	Sncg	Nim1k	Fyttd1	asic4b	Evc2	APE1/APEX1
	Grifin	Cryba1	Reep5			Map4k3	Ppp2r5e	kcnab2a	Neurod2	CAV1
	Cryba1	Cryba2	Nab1			Polr1c	Zfp318	kcnip2	Penk	CAV2
	Col19a1	Crygb	Sorcs3				Spin2	calb2a	Pmp22	OPA1
	Tcte3		Nsf				Rgs10	cdk15	Lmo1	PAI-1
	Col6a3		Gtf3c4				Egln1	si:dkey-46i9.1		SAA2
	Spnb2		Kcnab3				Zfp292	mibp		PRPF8
	Gart/Prgs		Apob				Hdlbp	rprm3		MTHFR
	Pdk4		Fras1				Acbd3	vsnl1a		COCH
	Tkt		Neto2				Spock1	si:dkey-71h2.2		PADI2
	Slc7a1		Runx1t1				Emb	slc6a11b		MMP-7
	Fabp4		Pgm2l1				Tpmt	dkk1a		FNDC3B
	Epc1		Tcp1				Rgs9	scn4ba
	RIKEN cDNA C330012H03 gene		Pgk1				Satb1	stard15
	Zipro1		Ndrg4				Usp45	igf2b
	Gna13		Bcat 1				Ociad2	glra2
	Bmper/Cv2		Atp1b1				Kif1b	kcna1b
	RIKEN cDNA 1110001AI2 gene		Ywhab				Pon3	gucy1a1
	CD24a antigen		Dkk3				8430439J12Rik	si:dkey-193b15.8
	Sfrp1		Wac				C230085N15Rik	ak5
	Dio2		Upp1				Epb4.112	trarg1a
	Selenbp1		Olfm1					gabra2
	Hbb-b1		Nef1					dkk3a
	Sbsn							chrnb3b
	RIKEN cDNA 4833408G04							si:ch211-149b19.2
	RIKEN cDNA 2810407C02							gabrb2a
								npy
								cbln2b
								RASSF10
								znf423
								tapbpl
								syt2a
								chrnb5a
								fgf12a
								oaz2b
								olfm3a
								si:dkey-85n7.6
								pou4f3
								zic1
								syt9b
								kcnq2a
